# Supplementary material for: Structurally Uncommon Secondary Metabolites Derived from Endophytic Fungi
Source: J Fungi (Basel). 2021 Jul 17;7(7):570. doi: 10.3390/jof7070570 (PMC8308102; doi:10.3390/jof7070570)
Supplement: Supplementary file 1 [file jof-07-00570-s001.zip]

Archive with 1 entries (1 files):
- jof-1307300-supplementary.pdf
